# Supplementary material for: Combined Transcriptomic and Proteomic Profiling Uncovers Developmental Dynamics of Autophagy in the Cortex
Source: Biomedicines. 2026 Apr 2;14(4):812. doi: 10.3390/biomedicines14040812 (PMC13113489; doi:10.3390/biomedicines14040812)
Supplement: Supplementary file 1 [file biomedicines-14-00812-s001.zip]

Archive with 1 entries (1 files):
- biomedicines-4184348-supplementary.pdf
